# Supplementary material for: Heat-response patterns of the heat shock transcription factor family in advanced development stages of wheat (Triticum aestivum L.) and thermotolerance-regulation by TaHsfA2–10
Source: BMC Plant Biol. 2020 Aug 3;20:364. doi: 10.1186/s12870-020-02555-5 (PMC7397617; doi:10.1186/s12870-020-02555-5)
Supplement: Supplementary file 2 — Additional file 2. Raw data of Fig. 3, Fig. 6, Fig. 7 and Fig. 8. [file 12870_2020_2555_MOESM2_ESM.xlsx]

## Sheet: Fig3
					duplacate1				duplacate2				duplacate3	average
Fig3-A	Young root	1	1	1	1	1	1	1	1	1	1	1	1	1
	Young shoot	0.25	0.254	0.26	0.254667	0.104	0.115	0.095	0.104667	0.331	0.321	0.313	0.321667	0.227
	Young leaf	0.02	0.024	0.027	0.0236667	0.02	0.022	0.026	0.0226667	0.033	0.032	0.039	0.0346667	0.027
	Root	1.395	1.398	1.392	1.395	0.702	0.764	0.732	0.732667	2.098	1.874	1.98	1.984	1.37056
	Shoot	0.075	0.079	0.073	0.0756667	0.018	0.016	0.019	0.0176667	0.098	0.089	0.093	0.0933333	0.0622222
	Leaf	0.279	0.285	0.283	0.282333	0.11	0.103	0.098	0.103667	0.781	0.7922	0.7732	0.782133	0.389378
	Stamen	0.339	0.356	0.381	0.358667	0.205	0.217	0.195	0.205667	0.519	0.535	0.571	0.541667	0.368667
	Pistil	0.13	0.117	0.14	0.129	0.062	0.084	0.073	0.073	0.182	0.2	0.168	0.183333	0.128444
	Sepal	0.978	0.95	0.924	0.950667	0.467	0.489	0.448	0.468	1.058	1.173	0.969	1.06667	0.828444
	Functional leaf	0.118	0.103	0.09	0.103667	0.037	0.04	0.039	0.0386667	0.168	0.15	0.146	0.154667	0.099
	Mature embyros	61.349	63.005	59.698	61.3507	56.14	53.787	59.146	56.3577	85.298	91.112	88.012	88.1407	68.6163
	Immature embyros	0.381	0.339	0.348	0.356	0.174	0.149	0.132	0.151667	0.3326	0.3566	0.3551	0.3481	0.285256
Fig3-B	min				duplacate1				duplacate2				duplacate3	average
HS	0	1	1	1	1	1	1	1	1	1	1	1	1	1
	30	67.142	71.349	68.698	69.063	77.301	84.013	79.116	80.1433	92.595	88.996	87.063	89.5513	79.5859
	60	84.086	84.012	82.014	83.3707	89.183	86.082	91.689	88.9847	99.158	92.023	94.986	95.389	89.2481
	90	32.235	35.157	38.023	35.1383	40.065	36.656	38.986	38.569	40.211	44.11	38.82	41.047	38.2514
	120	15.225	19.042	16.602	16.9563	21.419	26.982	24.986	24.4623	21.361	15.282	18.965	18.536	19.9849
	240	7.003	8.021	7.224	7.416	6.125	6.928	6.334	6.46233	6.063	6.238	6.398	6.233	6.70378
Fig3-C	min				duplacate1				duplacate2				duplacate3	average
SA	0	1	1	1	1	1	1	1	1	1	1	1	1	1
	30	2.298	2.119	2.806	2.40767	5.686	4.998	4.856	5.18	6.895	5.983	5.996	6.29133	4.62633
	60	19.023	16.569	16.205	17.2657	15.658	17.012	16.969	16.5463	21.325	17.769	16.639	18.5777	17.4632
	90	17.986	19.658	18.705	18.783	16.035	17.028	13.085	15.3827	20.998	24.628	19.399	21.675	18.6136
	120	34.896	40.235	37.562	37.5643	33.186	30.899	26.987	30.3573	44.886	48.102	42.306	45.098	37.6732
	240	1.768	1.987	2.435	2.06333	1.456	1.803	1.623	1.62733	5.998	5.788	6.489	6.09167	3.26078
Fig3-D	min				duplacate1				duplacate2				duplacate3	average
H2O2	0	1	1	1	1	1	1	1	1	1	1	1	1	1
	30	1.956	1.756	1.864	1.85867	3.012	3.498	3.916	3.47533	1.98	1.907	2.301	2.06267	2.46556
	60	1.499	1.721	1.398	1.53933	5.016	5.898	5.023	5.31233	2.038	2.003	1.895	1.97867	2.94344
	90	26.998	29.598	25.598	27.398	20.987	23.848	25.998	23.611	24.998	23.989	27.486	25.491	25.5
	120	6.239	6.098	6.77	6.369	11.998	11.886	13.928	12.604	8.811	9.485	9.853	9.383	9.452
	240	6.16	6.392	7.412	6.65467	4.056	4.692	4.053	4.267	6.079	5.294	5.699	5.69067	5.53744
Fig3-E	h				duplacate1				duplacate2				duplacate3	average
ABA	0	1	1	1	1	1	1	1	1	1	1	1	1	1
	2	0.356	0.28	0.278	0.304667	0.289	0.278	0.312	0.293	0.35	0.317	0.336	0.334333	0.310667
	4	0.139	0.148	0.156	0.147667	0.129	0.142	0.136	0.135667	0.189	0.169	0.172	0.176667	0.153333
	6	0.189	0.159	0.158	0.168667	0.149	0.136	0.146	0.143667	0.178	0.169	0.196	0.181	0.164444
	8	0.069	0.078	0.07	0.0723333	0.058	0.069	0.07	0.0656667	0.059	0.072	0.079	0.07	0.0693333
	12	0.142	0.127	0.13	0.133	0.129	0.142	0.129	0.133333	0.12	0.143	0.115	0.126	0.130778
	24	0.116	0.109	0.129	0.118	0.098	0.106	0.105	0.103	0.105	0.109	0.12	0.111333	0.110778

## Sheet: Fig6
Fig6-F
				CK1				CK2				BT				AT
WT	0.596	0.605	0.621	0.607333	0.66	0.603	0.628	0.630333	0.241	0.21	0.23	0.227	0.289	0.279	0.328	0.298667
	0.602	0.632	0.62	0.618	0.61	0.618	0.634	0.620667	0.254	0.254	0.221	0.243	0.32	0.328	0.279	0.309
	0.645	0.587	0.604	0.612	0.648	0.602	0.618	0.622667	0.246	0.215	0.236	0.232333	0.298	0.289	0.321	0.302667
Average				0.612444				0.624556				0.234111				0.303444
2_22	0.612	0.578	0.594	0.594667	0.598	0.587	0.642	0.609	0.335	0.35	0.321	0.335333	0.339	0.396	0.356	0.363667
	0.61	0.584	0.629	0.607667	0.576	0.598	0.621	0.598333	0.362	0.311	0.348	0.340333	0.372	0.332	0.395	0.366333
	0.588	0.622	0.601	0.603667	0.582	0.621	0.578	0.593667	0.325	0.31	0.358	0.331	0.34	0.361	0.325	0.342
Average				0.602				0.600333				0.335556				0.357333
10_5	0.722	0.689	0.677	0.696	0.658	0.612	0.635	0.635	0.378	0.412	0.381	0.390333	0.4	0.433	0.42	0.417667
	0.743	0.702	0.669	0.704667	0.642	0.614	0.6	0.618667	0.431	0.391	0.41	0.410667	0.455	0.406	0.418	0.426333
	0.7	0.742	0.67	0.704	0.65	0.6	0.628	0.626	0.389	0.395	0.371	0.385	0.446	0.421	0.425	0.430667
Average				0.701556				0.626556				0.395333				0.424889
11_26	0.688	0.614	0.626	0.642667	0.68	0.635	0.659	0.658	0.354	0.321	0.342	0.339	0.382	0.339	0.357	0.359333
	0.665	0.623	0.678	0.655333	0.598	0.567	0.576	0.580333	0.308	0.345	0.376	0.343	0.382	0.356	0.376	0.371333
	0.688	0.615	0.645	0.649333	0.688	0.63	0.632	0.65	0.338	0.346	0.379	0.354333	0.359	0.368	0.392	0.373
Average				0.649111				0.629444				0.345444				0.367889
Fig6-G		BT
		CK	HS1	HS2	HS3	HS-average
	WT	100	37	34	34	35
	2_22	100	71	68	70	69.6667
	11_26	100	90	96	93	93
	10_5	100	76	79	78	77.6667
		AT
		CK	HS1	HS2	HS3	HS-average
	WT	100	48	48	53	49.6667
	2_22	100	72	73	67	70.6667
	11_26	100	98	89	96	94.3333
	10_5	100	88	81	85	84.6667

## Sheet: Fig7
Fig7-D		CK	HS1	HS2	HS3	HS-average
	M	100	33	34	37	34.6667
	WT	100	52	53	47	50.6667
	21_25	100	64	65	65	64.6667
	18_14	100	89	87	82	86
	16-30	100	58	59	62	59.6667
Fig7-E		CK			Average	HS			Average
	M	0.582	0.556	0.56	0.566	0.208	0.189	0.205	0.200667
		0.559	0.576	0.578	0.571	0.213	0.178	0.188	0.193
		0.532	0.587	0.559	0.559333	0.186	0.21	0.188	0.194667
	Average				0.565444				0.196111
	WT	0.576	0.621	0.576	0.591	0.268	0.276	0.251	0.265
		0.6	0.612	0.589	0.600333	0.246	0.256	0.249	0.250333
		0.587	0.576	0.568	0.577	0.268	0.268	0.246	0.260667
	Average				0.589444				0.258667
	21_25	0.632	0.601	0.621	0.618	0.289	0.276	0.284	0.283
		0.601	0.621	0.588	0.603333	0.286	0.279	0.265	0.276667
		0.634	0.602	0.588	0.608	0.302	0.299	0.278	0.293
	Average				0.609778				0.284222
	18_14	0.61	0.589	0.598	0.599	0.278	0.268	0.298	0.281333
		0.623	0.602	0.588	0.604333	0.301	0.3	0.288	0.296333
		0.61	0.623	0.618	0.617	0.308	0.301	0.306	0.305
	Average				0.606778				0.294222
	16_30	0.589	0.568	0.58	0.579	0.26	0.245	0.248	0.251
		0.56	0.598	0.552	0.57	0.238	0.24	0.228	0.235333
		0.57	0.61	0.568	0.582667	0.24	0.231	0.258	0.243
	Average				0.577222				0.243111

## Sheet: Fig8
Fig8-A		WT	line11_26	WT	line11_26	WT	line11_26	Average
	AtHsa32		1.552		1.632		1.945
			1.275		1.521		1.88
			1.49		1.815		2.434
		1	1.439	1	1.656	1	2.08633	1.72711
	AtERDJ3A		1.248		1.179		0.989
			1.198		0.968		0.892
			1.256		0.868		0.886
		1	1.234	1	1.005	1	0.922333	1.05378
	AtHsp70T		1.792		1.682		1.856
			1.7		1.581		1.768
			1.59		1.855		2.108
		1	1.694	1	1.706	1	1.91067	1.77022
	AtHsp90.1		1.115		0.696		0.775
			1.301		0.884		0.692
			1.001		0.795		0.956
		1	1.139	1	0.791667	1	0.807667	0.912778
	AtHsp101		1.585		1.689		1.945
			1.668		1.691		1.88
			1.876		1.815		2.034
		1	1.70967	1	1.73167	1	1.953	1.79811
Fig8-B	BT	WT			line11_26				AT	WT			line11_26
Hsfa32	0h	1	1	1	2.891	3.439	2.88		0h	1	1	1	0.682	0.925	0.83
		1	1	1	3.278	3.202	3.442			1	1	1	0.71	0.968	0.736
		1	1	1	3.12	2.985	3.121			1	1	1	0.678	0.995	0.792
	average	1	1	1	3.09633	3.20867	3.14767		average	1	1	1	0.69	0.962667	0.786
				1			3.15089					1			0.812889
	1h	1.697	1.529	1.905	4.641	4.306	4.1		1h	0.998	1.288	0.817	0.844	1.241	1.268
		1.417	1.764	1.724	4.265	4.13	3.803			0.843	0.998	1.215	1.007	1.004	0.956
		1.68	1.934	1.612	4.087	4.031	3.668			1.266	1.189	1.143	0.904	1.168	1.155
	average	1.598	1.74233	1.747	4.331	4.15567	3.857		average	1.03567	1.15833	1.05833	0.918333	1.13767	1.12633
				1.69578			4.11456					1.08411			1.06078
	2h	1.623	1.828	1.918	2.279	2.325	2.989		2h	0.453	0.582	0.58	0.89	1.024	0.748
		1.435	1.486	1.811	2.478	2.68	2.27			0.401	0.514	0.501	1.104	0.928	1.248
		1.398	1.625	1.88	2.976	2.432	2.669			0.489	0.541	0.45	0.909	1.128	0.94
	average	1.48533	1.64633	1.86967	2.57767	2.479	2.64267		average	0.447667	0.545667	0.510333	0.967667	1.02667	0.978667
				1.66711			2.56644					0.501222			0.991
	4h	1.326	1.365	1.715	2.582	2.857	3.095		4h	0.544	0.571	0.506	0.815	1.112	0.834
		1.525	1.516	1.446	2.743	2.962	2.756			0.394	0.778	0.713	0.618	0.807	0.912
		1.268	1.401	1.658	3.031	3.166	3.206			0.495	0.632	0.612	0.688	0.89	0.845
	average	1.373	1.42733	1.60633	2.78533	2.995	3.019		average	0.477667	0.660333	0.610333	0.707	0.936333	0.863667
				1.46889			2.93311					0.582778			0.835667
	8h	0.812	0.886	0.835	2.218	2.486	2.685		8h	0.246	0.361	0.311	0.267	0.511	0.399
		0.889	0.916	0.992	2.759	2.995	2.354			0.179	0.282	0.246	0.312	0.443	0.422
		0.85	1.002	1.086	2.028	2.621	2.509			0.238	0.296	0.278	0.238	0.453	0.312
	average	0.850333	0.934667	0.971	2.335	2.70067	2.516		average	0.221	0.313	0.278333	0.272333	0.469	0.377667
				0.918667			2.51722					0.270778			0.373
Fig8-C	BT			WT			line11_26		AT			WT			line11_26
ERDJ3A	0h	1	1	1	1.963	1.73	1.965		0h	1	1	1	2.152	2.365	2.0144
		1	1	1	1.643	1.531	1.532			1	1	1	2.062	2.191	2.0635
		1	1	1	1.794	1.631	1.641			1	1	1	2.235	2.6356	2.4041
	average	1	1	1	1.8	1.63067	1.71267		average	1	1	1	2.14967	2.3972	2.16067
				1			1.71444					1			2.23584
	1h	0.862	0.862	0.943	2.064	1.951	1.963		1h	0.835	1.375	1.008	1.986	1.965	1.9583
		0.966	1.032	0.956	2.17	1.865	2.321			1.128	1.099	1.198	2.0584	2.1865	2.1266
		0.746	0.884	1.221	2.756	2.244	2.346			1.169	0.994	1.301	2.347	2.687	2.269
		0.858	0.926	1.04	2.33	2.02	2.21			1.044	1.156	1.169	2.13047	2.2795	2.11797
	average			0.941333			2.18667					1.123			2.17598
	2h	0.911	0.961	1.226	1.22	1.043	1.321		2h	0.2658	0.48	0.396	1.102	1.469	1.112
		1.022	1.42	1.063	1.552	1.339	1.248			0.264	0.418	0.712	1.154	1.222	1.786
		1.361	1.162	1.644	1.911	1.812	1.991			0.468	0.638	0.636	1.648	1.865	1.635
		1.098	1.181	1.311	1.561	1.398	1.52			0.3326	0.512	0.581333	1.30133	1.51867	1.511
	average			1.19667			1.493		average			0.475311			1.44367
	4h	0.984	1.361	1.023	0.963	1.463	1.691			0.365	0.595	0.59	1.534	1.531	1.286
		0.981	1.165	1.511	1.033	0.905	1.063			0.263	0.465	0.365	1.234	1.974	1.765
		1.264	1.288	1.111	1.635	1.365	1.965			0.621	0.769	0.624	1.861	1.869	1.821
		1.07633	1.27133	1.215	1.21033	1.24433	1.573			0.416333	0.609667	0.526333	1.543	1.79133	1.624
	average			1.18756			1.34256		average			0.517444			1.65278
	8h	0.632	0.701	0.755	0.963	1.158	1.021		8h	0.235	0.226	0.315	0.862	1.032	0.971
		0.421	0.611	0.495	1.036	0.862	0.865			0.364	0.461	0.214	0.689	1.113	0.985
		0.661	0.789	0.654	0.658	0.654	1.331			0.426	0.419	0.545	0.989	0.759	1.325
		0.571333	0.700333	0.634667	0.885667	0.891333	1.07233			0.341667	0.368667	0.358	0.846667	0.968	1.09367
	average			0.635444			0.949778		average			0.356111			0.969444
Fig8-D	BT			WT			line11_26		AT			WT			line11_26
Hsp70T	0h	1	1	1	2.784	3.081	2.857		0h	1	1	1	1.248	1.299	1.385
		1	1	1	2.762	2.974	2.996			1	1	1	1.228	1.325	1.368
		1	1	1	2.95	2.985	2.901			1	1	1	1.234	1.312	1.383
		1	1	1	2.832	3.01333	2.918			1	1	1	1.23667	1.312	1.37867
	average			1			2.92111		average			1			1.30911
	1h	1.311	0.835	0.9364	5.452	4.963	5.012		1h	1.065	1.295	1.026	1.152	1.123	1.532
		1.684	0.965	1.1422	4.936	5.132	4.614			0.984	0.966	1.501	1.634	1.038	0.869
		1.171	0.576	1.086	4.372	4.869	4.963			1.286	1.614	1.286	1.0136	1.858	1.687
		1.38867	0.792	1.05487	4.92	4.988	4.863			1.11167	1.29167	1.271	1.26653	1.33967	1.36267
	average			1.07851			4.92367		average			1.22478			1.32296
	2h	1.654	2.036	1.513	1.568	1.963	1.668		2h	0.554	0.623	0.602	0.615	0.902	0.726
		1.985	2.147	1.86	1.98	1.687	1.433			0.621	0.425	0.436	0.487	1.023	0.542
		1.46	2.654	1.162	1.23	2.262	1.913			0.446	0.865	0.764	0.769	1.12	0.931
		1.69967	2.279	1.51167	1.59267	1.97067	1.67133			0.540333	0.637667	0.600667	0.623667	1.015	0.733
	average			1.75867			1.80167		average			0.592889			0.790556
	4h	1.036	1.316	1.265	1.361	1.733	1.798		4h	0.422	0.623	0.347	1.012	0.956	0.895
		1.243	1.124	1.031	2.012	1.523	1.494			0.618	0.526	0.661	0.826	1.023	0.956
		1.365	1.819	1.621	2.201	1.951	2.032			0.666	0.744	0.668	0.57	1.321	1.305
		1.21467	1.41967	1.30567	1.858	1.73567	1.77467			0.568667	0.631	0.558667	0.802667	1.1	1.052
	average			1.31333			1.78944		average			0.586111			0.984889
	8h	0.856	0.826	0.933	1.412	1.738	1.348		8h	0.191	0.332	0.215	0.485	0.56	0.452
		0.831	1.124	0.926	1.208	1.685	1.362			0.182	0.513	0.302	0.384	0.485	0.325
		1.065	0.803	1.156	1.615	1.936	1.654			0.235	0.549	0.392	0.316	0.635	0.755
		0.917333	0.917667	1.005	1.41167	1.78633	1.45467			0.202667	0.464667	0.303	0.395	0.56	0.510667
	average			0.946667			1.55089		average			0.323444			0.488556
Fig8-E	BT			WT			line11_26		AT			WT			line11_26
Hsp90.1	0h	1	1	1	1.589	1.512	1.606		0h	1	1	1	0.985	1.186	1.106
		1	1	1	1.702	1.546	1.567			1	1	1	0.895	0.985	0.965
		1	1	1	1.526	1.533	1.588			1	1	1	1.383	1.275	1.117
	average	1	1	1	1.60567	1.53033	1.587		average	1	1	1	1.08767	1.14867	1.06267
				1			1.57433					1			1.09967
	1h	0.943	0.954	1.088	1.589	1.699	2.018		1h	0.806	1.012	0.823	0.962	1.195	1.116
		1.001	0.964	0.997	1.627	1.758	2.008			0.862	0.896	0.906	1.062	0.965	1.104
		0.921	1.1012	1.196	1.64	1.786	1.897			1.064	1.379	1.101	1.231	1.367	1.442
	average	0.955	1.0064	1.09367	1.61867	1.74767	1.97433		average	0.910667	1.09567	0.943333	1.085	1.17567	1.22067
				1.01836			1.78022					0.983222			1.16044
	2h	1.69	1.156	1.124	4.307	2.846	3.328		2h	0.415	0.476	0.536	0.899	1.162	0.895
		1.654	1.223	1.388	3.895	2.865	3.349			0.319	0.601	0.321	0.936	1.028	1.182
		1.662	1.342	1.356	3.794	2.965	3.37			0.716	0.658	0.751	1.123	1.465	1.127
	average	1.66867	1.24033	1.28933	3.99867	2.892	3.349		average	0.483333	0.578333	0.536	0.986	1.21833	1.068
				1.39944			3.41322					0.532556			1.09078
	4h	1.289	0.978	1.082	2.456	1.849	2.346		4h	0.386	0.368	0.459	1.768	2.223	2.162
		1.628	0.899	1.15	2.689	1.993	2.67			0.311	0.513	0.35	1.561	2.083	2.135
		1.489	1.086	1.128	2.066	1.87	2.742			0.512	0.597	0.516	2.013	2.546	2.786
	average	1.46867	0.987667	1.12	2.40367	1.904	2.586		average	0.403	0.492667	0.441667	1.78067	2.284	2.361
				1.19211			2.29789					0.445778			2.14189
	8h	1.12	0.995	1.375	1.228	1.248	0.952		8h	0.903	0.896	0.895	0.903	0.625	0.912
		1.005	0.801	1.146	1.348	1.159	0.864			0.812	1.126	0.816	0.716	0.618	0.836
		1.226	1.005	1.582	1.53	1.089	0.92			0.988	0.965	1.123	1.134	0.946	1.111
	average	1.1155	0.903	1.364	1.439	1.124	0.892		average	0.901	0.995667	0.944667	0.917667	0.729667	0.953
				1.1275			1.15167					0.947111			0.866778
图8-F	BT			WT			line11_26		AT			WT			line11_26
Hsp101	0h	1	1	1	1.824	1.66	1.763		0h	1	1	1	1.778	2.151	1.991
		1	1	1	1.658	1.466	1.664			1	1	1	2.154	2.001	1.998
		1	1	1	1.694	1.542	1.567			1	1	1	1.989	1.851	2.25
		1	1	1	1.72533	1.556	1.66467			1	1	1	1.97367	2.001	2.07967
	average			1			1.64867		average			1			2.01811
	1h	1.48	1.43	1.465	2.186	2.589	2.496		1h	1.156	1.438	1.451	2.001	1.998	2.162
		1.37	1.588	1.685	2.357	2.479	2.319			1.298	1.257	1.287	2.205	2.325	2.001
		1.38	1.768	1.56	2.384	2.386	2.348			1.378	1.135	1.396	1.798	1.98	1.897
		1.41	1.59533	1.4275	2.309	2.48467	2.20292			1.27733	1.27667	1.378	2.00133	2.101	2.02
	average			1.47761			2.33219		average
	2h	1.425	1.396	1.412	2.167	1.989	2.003		2h	0.568	0.725	0.65	1.25	1.53	1.165
		1.258	1.435	1.501	1.994	2.012	2.561			0.734	0.688	0.612	1.342	1.394	1.334
		1.356	1.672	1.365	2.006	2.322	2.223			0.659	0.724	0.642	1.486	1.501	1.554
		1.34633	1.501	1.426	2.05567	2.10767	2.26233			0.653667	0.712333	0.634667	1.35933	1.475	1.351
	average			1.42444			2.14189		average			0.666889			1.39511
	4h	1.171	1.098	1.356	1.778	2.008	1.756		4h	0.754	0.758	0.705	1.242	1.188	1.076
		1.235	1.156	1.186	1.989	1.867	1.901			0.559	0.842	0.718	1.239	1.345	1.23
		1.252	1.274	1.298	1.898	1.989	1.835			0.681	0.648	0.689	1.098	1.242	1.289
		1.21933	1.176	1.28	1.88833	1.95467	1.83067			0.664667	0.749333	0.704	1.193	1.25833	1.19833
	average			1.22511			1.89122		average			0.706			1.21656
	8h	0.789	0.955	0.923	1.596	1.332	1.889		8h	0.534	0.538	0.614	1.108	1.156	1.002
		0.812	0.932	0.955	1.44	1.386	1.652			0.442	0.57	0.601	0.985	1.09	0.897
		0.804	0.968	0.949	1.41	1.368	1.798			0.486	0.559	0.574	0.889	1.121	0.869
		0.801667	0.951667	0.942333	1.482	1.362	1.77967			0.487333	0.555667	0.596333	0.994	1.12233	0.922667
	average			0.898556			1.54122		average			0.546444			1.013
